# Supplementary material for: Assessment of dose reliability in radiotherapy practices in Türkiye: A multicenter study
Source: J Appl Clin Med Phys. 2025 Aug 31;26(9):e70204. doi: 10.1002/acm2.70204 (PMC12398952; doi:10.1002/acm2.70204)
Supplement: Supplementary file 1 — Supporting Information [file ACM2-26-e70204-s001.zip]

Archive with 3 entries (3 files):
- Appendix C - TLD Irradiation Protocol Sent to Participating Centers.docx
- Appendix A - Aplication Form.docx
- Appendix B - Irradiation Information Form.docx
